# Supplementary material for: Clinical characteristics of patients with prenatal hydronephrosis in early postnatal period: a single center retrospective study
Source: BMC Pediatr. 2023 May 12;23:235. doi: 10.1186/s12887-023-04063-5 (PMC10176811; doi:10.1186/s12887-023-04063-5)
Supplement: Supplementary file 1 — Supplementary Material 1 [file 12887_2023_4063_MOESM1_ESM.xlsx]

## Sheet: data sources
data sources(2012-2020)	Neonatology Dept	Department of Pediatric surgery	Gynecology Department	Department of Pediatric Neurological Rehabilitation	Pediatric Medicine Section 1	Pediatric Medicine Division 2	Prenatal diagnosis department	Obstetric Ward 1	Obstetric Ward 5	Obstetric Ward 4	Obstetric Ward 3	Obstetric Ward 2	sum
	269	195	20	11	36	165	32	108	77	92	90	42	1137

## Sheet: Overall analysis
2012-2020	UPJO					VUR			VUJO					DUPLEX KIDNEY			PUV		other malformations	multiple malformations	no	total
	no	VUR	VUJO	other malformations	multiple malformations	no	other malformations	multiple malformations	no	MEGAURETER	PUV	other malformations	multiple malformations	no	other malformations	multiple malformations	other malformations	multiple malformations
	25	4	1	11	6	6	3	6	1	1	1	3	3	4	3	7	1	1	17	6	78	188

## Sheet: the first hospitalization
age	UPJO	UPJO+VUR	UPJO+VUJO	UPJO+ Other malformations	UPJO+ Multiple malformations	VUR	VUR+ Other malformations	VUR+ Multiple malformations	VUJO	VUJO+MEGAURETER	VUJO+PUV	VUJO+ Other malformations	VUJO+ Multiple malformations	DUPLEX KIDNEY	DUPLEX KIDNEY+ Other malformations	DUPLEX KIDNEY+ Multiple malformations	PUV+ Other malformations	PUV+ Multiple malformations	Other malformations	Multiple malformations	no
	2 hours	4 months and 17 days	2 months and 22 days	45 minutes	2 months and 3 days	5 months and 7 days	4 months and 9 days	9 months and 2 days	1 month and 10 days	4 months and 30 days	5 months and 3 days	10 months and 13 days	3 months and 29 days	2 hours	4 years and 5 months	48 minutes	1 year and 4 months	6 days	3 days	Half an hour	58 minutes
	49 minutes	5 months and 22 days		1 year and 2 months	7 years and 9 months	7 months and 7 days	4 years and 7 months	4 months and 7 days				5 months and 9 days	5 months and 17 days	17 minutes	7 months and 11 days	4 months and 13 days			74 minutes	15 hours	2 days
	1 hour	4 months and 25 days		8 months and 18 days	4 months and 5 days	4 months and 4 days	2 months and 21 days	1 month and 1 day				2 months and 5 days	2 years and 1 month	2 months and 7 days	7 months and 10 days	1 hour and 22 minutes			6 hours	2 months and 10 days	75 minutes
	3 months and 9 days	2 years and 9 months		2 years	4 months	24 days		1 year and 10 months						More than 3 days		Over 1 hour			2 days	7 months and 6days	32 minutes
	3 years and 5 months			4 months and 30 days	5 months and 8 days	2 years and 5 months		5 months and 7 days								7 months and 29 days			6 months and 12 days	5 months and 2 days	1 day
	4 years and 6 months			1 year and 1 month	8 months and 12 days	3 months and 9 days		3 years and 1 month								6 months and 13 days			10 hours	11 months and 25 days	5 days
	2 months and 23 days			4 months and 23 days												1 month and 23 days			7 months and 15 days		30 minutes
	2 years and 11 months			8 months and 29 days															2 years and 7 months		55 minutes
	2 months			1 month and 20 days															8 years and 6 months		2 hours
	5 months and 13 days			2 years															29 minutes		30 minutes
	3 months and 2 days			7 months and 9 days															5 years and 2 months		1 day
	6 years and 5 months																		2 months and 23 days		1 day
	6 months and 10 days																		1 year and 3 months		59 minutes
	1 month and 19 days																		4 years and 10 months		38 minutes
	1 year and 2 months																		1 month and 18 days		35 minutes
	2 months and 17 days																		7 months and 15 days		1 hour
	2 months and 21 days																		4 years and 10 months		5 days
	2 years and 3 months																				2 days
	6 months and 10 days																				86 minutes
	8 months and 29 days																				3 days
	1 month and 4 days																				29 minutes
	5 months and 23 days																				3 hours
	1 month and 10 days																				51 minutes
	1 month and 15 days																				1 hour
	3 months and 26 days																				7 days
																					4 days
																					56 minutes
																					36 minutes
																					4 more days
																					50 minutes
																					4 days
																					4 months and 8 days
																					1 month and 3 days
																					10 months and 20 days
																					2 months and 8 days
																					2 months and 9 days
																					3 months and 22 days
																					2 months and 1 day
																					1 year and 6 months
																					4 months and 5 days
																					2 months and 24 days
																					1 month and 20 days
																					2 months and 11 days
																					1 month and 20 days
																					2 months and 20 days
																					3 months and 5 days
																					4 months and 23 days
																					2 months and 3 days
																					2 months and 11 days
																					6 months and 5 days
																					4 months and 12 days
																					9 years and 3 months
																					8 years and 10 months
																					1 month and 4 days
																					2 months and 4 days
																					2 years and 8 months
																					2 years, 4 months
																					3 years, 9 months
																					1 month and 26 days
																					2 months and 20 days
																					4 months and 11 days
																					2 months and 30 days
																					2 years and 4 months
																					2 months and 21 days
																					1 month and 30 days
																					1 year
																					3 months and 20 days
																					6 months and 9 days
																					1 month and 9 days
																					6 years and 1 month
																					4 years and 2 months
																					5 months and 14 days
																					3 months and 15 days
																					2 years
																					5 months and 1 day
																					6 years old
																					6 months and 9 days
																					53 minutes

## Sheet: the repeated hospitalizations
times	UPJO	UPJO+VUR	UPJO+VUJO	UPJO+ Other malformations	UPJO+ Multiple malformations	VUR	VUR+ Other malformations	VUR+ Multiple malformations	VUJO	VUJO+MEGAURETER	VUJO+PUV	VUJO+ Other malformations	VUJO+ Multiple malformations	DUPLEX KIDNEY	DUPLEX KIDNEY+ Other malformations	DUPLEX KIDNEY+ Multiple malformations	PUV+ Other malformations	PUV+ Multiple malformations	Other malformations	Multiple malformations	no
	1	1	4	1	3	2	2	4	1	2	3	2	4	1	1	4	1	2	1	1	1
	1	3		4	3	3	1	4				2	3	1	2	2			1	3	1
	3	2		3	5	1	1	5				2	3	2	1	1			1	3	1
	3	1		1	2	4		4						1		1			1	1	1
	2			3	4	1		1								1			4	1	1
	2			1	1	1		1								1			7	2	1
	2			1												1			1		1
	1			2															1		1
	2			4															1		1
	1			1															3		1
	2			1															1		1
	1																		1		1
	1																		1		1
	1																		1		1
	1																		1		1
	1																		1		1
	1																		1		1
	1																				1
	1																				1
	1																				1
	5																				3
	3																				1
	2																				1
	1																				1
	1																				1
																					1
																					1
																					1
																					1
																					1
																					1
																					2
																					1
																					1
																					1
																					1
																					1
																					1
																					1
																					1
																					1
																					1
																					1
																					1
																					2
																					1
																					1
																					1
																					1
																					1
																					1
																					1
																					1
																					1
																					2
																					1
																					2
																					1
																					1
																					1
																					1
																					1
																					1
																					1
																					1
																					1
																					1
																					1
																					1
																					1
																					1
																					1
																					1
																					1
																					1
																					1
																					1
																					2

## Sheet: the repeated hospitalization
age	UPJO	UPJO+VUR	UPJO+VUJO	UPJO+ Other malformations	UPJO+ Multiple malformations	VUR	VUR+ Other malformations	VUR+ Multiple malformations	VUJO	VUJO+MEGAURETER	VUJO+PUV	VUJO+ Other malformations	VUJO+ Multiple malformations	DUPLEX KIDNEY	DUPLEX KIDNEY+ Other malformations	DUPLEX KIDNEY+ Multiple malformations	PUV+ Other malformations	PUV+ Multiple malformations	Other malformations	Multiple malformations	no
	1 month and 12 days	1 year and 3 months	4 months and 19 days	1 year and 4 months	4 months and 10 days	5 months and 7 days	4 months and 24 days	7 months and 15 days		4 months and 30 days	6 months and 13 days	11 months and 10 days	5 months and 17 days	1 year and 1 month	7 months and 19 days	13 days		2 months and 6 days	6 months and 12 days	1 month and 12 days	10 months and 23 days
	2 months and 24 days	2 years and 2 months	8 months and 1 day	8 months and 19 days	4 months and 24 days	7 months and 7 days		5 months and 16 days			7 months and 25 days	8 months and 9 days	7 months and 2 days			6 months and 10 days			7 months and 29 days	1 month and 21 days	11 months and 7 days
	3 months and 9 days	4 months and 25 days	1 year and 7 months	1 year and 3 months	8 years old	8 months and 23 days		9 months and 2 days				3 months and 17 days	8 months and 14 days			1 year and 1 month			9 months and 17 days	2 months and 10 days	5 months and 11 days
	4 months and 22 days			10 months and 16 days	8 years old	1 month and 10 days		17 days					9 months and 11 days			4 months and 13 days			6 months and 16 days	3 months and 26 days	3 months and 2 days
	3 years and 5 months			1 year old	4 months and 5 days	2 months and 30 days		1 month and 24 days					10 months and 11 days						7 months and 8 days	1 year and 5 months	3 years and 3 months
	4 years, 7 months			4 months and 30 days	4 months and 21 days	3 months and 23 days		4 months and 7 days					2 years and 1 month						8 months and 12 days		4 years and 7 months
	3 months and 18 days			10 months and 8 days	5 months and 8 days			1 month and 1 day					2 years and 5 months						8 months and 30 days		5 years and 2 months
	2 months			8 months and 29 days	5 months and 24 days			1 month and 27 days											11 months and 13 days		23 days
	3 months and 16 days			9 months and 29 days	6 months and 5 days			8 months and 1 day											1 year and 1 month
	2 months and 16 days			1 year and 2 months	5 months and 8 days			1 year and 7 months											10 months and 23 days
	3 months and 9 days			2 years and 3 months	6 months and 5 days			11 months and 11 days											11 months and 7 days
	4 months and 4 days				8 months and 9 days			1 year and 10 months
	9 months and 5 days							1 year and 11 months
	6 months and 28 days
	7 months and 16 days

## Sheet: time between hospitalizations
time	UPJO	UPJO+VUR	UPJO+VUJO	UPJO+ Other malformations	UPJO+ Multiple malformations	VUR	VUR+ Other malformations	VUR+ Multiple malformations	VUJO	VUJO+MEGAURETER	VUJO+PUV	VUJO+ Other malformations	VUJO+ Multiple malformations	DUPLEX KIDNEY	DUPLEX KIDNEY+ Other malformations	DUPLEX KIDNEY+ Multiple malformations	PUV+ Other malformations	PUV+ Multiple malformations	Other malformations	Multiple malformations	no
	1 month	10 months	2 months	6 months	2 months	2 months	0 months	2 months		2 months	1 month	1 month	2 months	11 months	0 months	0 months		2 months	1 month	1 month	10 months
	2 months	21 months	6 months	7 months	2 months	1 month		0 months			2 months	3 months	4 months			6 months			2 months	1 month	11 months
	2 months	0 months	15 months	8 months	3 months	2 months		4 months				1 month	6 months			13 months			4 months	0 months	1 month
	3 months			2 months	3 months	1 month		0 months					4 months			4 months			6 months	1 month	1 month
	6 months			4 months	1 month	2 months		1 month					5 months						7 months	6 months	37 months
	1 month			3 months	1 month	3 months		4 months					0 months						8 months		27 months
	1 month			9 months	2 months			1 month					4 months						8 months		15 months
	1 month			1 month	2 months			1 month											11 months		0 months
	0 months			8 months	2 months			8 months											13 months
	1 month			13 months	5 months			19 months											10 months
	2 months			26 months	6 months			9 months											11 months
	3 months				8 months			20 months
	8 months							21 months
	1 month
	2 months
Time between hospitalizations
	UPJO	UPJO+VUR	UPJO+VUJO	UPJO+ Other malformations	UPJO+ Multiple malformations	VUR	VUR+ Other malformations	VUR+ Multiple malformations	VUJO	VUJO+MEGAURETER	VUJO+PUV	VUJO+ Other malformations	VUJO+ Multiple malformations	DUPLEX KIDNEY	DUPLEX KIDNEY+ Other malformations	DUPLEX KIDNEY+ Multiple malformations	PUV+ Other malformations	PUV+ Multiple malformations	Other malformations	Multiple malformations	no	Total
≤1 month	1	1	0	0	0	0	1	2	0	0	0	0	1	0	1	1	0	0	0	1	1	10
>1 month and ≤3 months	10	0	1	2	7	5	0	4	0	1	2	2	1	0	0	0	0	1	2	3	2	43
>3 months and ≤6 months	2	0	0	2	3	1	0	2	0	0	0	1	4	0	0	1	0	0	1	0	0	17
>6 months and ≤1 year	2	1	1	5	2	0	0	2	0	0	0	0	1	1	0	1	0	0	7	1	2	26
>1 year and ≤3 years	0	1	1	2	0	0	0	3	0	0	0	0	0	0	0	1	0	0	1	0	2	11
≥3 years old	0	0	0	0	0	0	0	0	0	0	0	0	0	0	0	0	0	0	0	0	1	1
Total	15	3	3	11	12	6	1	13	0	1	2	3	7	1	1	4	0	1	11	5	8	108
Overall analysis	≤1 month	>1 month and ≤3 months	>3 months and ≤6 months	>6 months and ≤1 year	>1 year and ≤3 years	≥3 years old	Total
	10	43	17	26	11	1	108

## Sheet: Parity
Parity	UPJO	UPJO+VUR	UPJO+VUJO	UPJO+ Other malformations	UPJO+ Multiple malformations	VUR	VUR+ Other malformations	VUR+ Multiple malformations	VUJO	VUJO+MEGAURETER	VUJO+PUV	VUJO+ Other malformations	VUJO+ Multiple malformations	DUPLEX KIDNEY	DUPLEX KIDNEY+ Other malformations	DUPLEX KIDNEY+ Multiple malformations	PUV+ Other malformations	PUV+ Multiple malformations	Other malformations	Multiple malformations	no
	G1P1	G1P1	G1P1	G1P1	G2P2	G2P2	G1P1	G1P1	G2P2	G1P1	G1P1	G2P1	G1P1	G1P1	G1P1	G2P1	G1P1	G1P1	G4P1	G1P1	G1P2
	G3P2	G2P1		G2P2	G2P2	G2P2	G1P1	G4P2				G2P3	G1P1	G1P1	G1P1	G3P3			G5P2	G4P2	G1P1
	G2P2	G2P2		G1P1	G1P1	G2P2	G2P2	G1P1				G2P2	G2P2	G2P2	G1P1	G1P1			G1P1	G2P3	G3P2
	G1P1	G1P1		G1P1	G1P1	G1P1		G1P1						G1P1		G1P1			G3P2	G2P2	G3P2
	G1P1			G2P2	G4P2	G1P1		G1P1								G1P1			G2P2	G2P1	G2P2
	G1P1			G2P2	G1P1	G5P4		G2P2								G2P2			G2P2	G1P1	G2P2
	G2P2			G1P1												G1P1			G2P2		G2P2
	G1P1			G1P1															G1P1		G4P4
	G1P1			G3P3															G1P1		G2P2
	G2P2			G1P1															G2P2		G1P1
	G3P3			G2P2															G2P1		G1P1
	G2P2																		G1P1		G1P1
	G1P1																		G1P1		G2P2
	G1P1																		G2P1		G1P1
	G2P2																		G1P1		G1P1
	G2P2																		G2P2		G2P1
	G1P1																		G2P2		G3P2
	G1P1																				G2P2
	G1P1																				G4P2
	G1P1																				G1P1
	G1P1																				G2P2
	G1P1																				G1P1
	G1P1																				G1P1
	G1P1																				G2P2
	G1P1																				G1P1
																					G2P2
																					G5P2
																					G3P2
																					G2P1
																					G2P2
																					G2P2
																					G5P2
																					G4P4
																					G1P1
																					G1P1
																					G2P2
																					G1P1
																					G2P2
																					G1P1
																					G2P2
																					G1P1
																					G1P1
																					G1P1
																					G2P2
																					G3P3
																					G1P1
																					G1P1
																					G2P2
																					G1P1
																					G1P1
																					G1P1
																					G1P1
																					G1P1
																					G3P3
																					G1P1
																					G1P1
																					G1P1
																					G1P1
																					G1P1
																					G1P1
																					G1P1
																					G2P2
																					G2P2
																					G1P1
																					G2P2
																					G1P1
																					G2P2
																					G1P1
																					G2P2
																					G1P1
																					G1P1
																					G2P2
																					G1P1
																					G2P2
																					G2P2
																					G2P2
																					G1P1
																					G1P1

## Sheet: Gestational age
Gestational age	UPJO	UPJO+VUR	UPJO+VUJO	UPJO+ Other malformations	UPJO+ Multiple malformations	VUR	VUR+ Other malformations	VUR+ Multiple malformations	VUJO	VUJO+MEGAURETER	VUJO+PUV	VUJO+ Other malformations	VUJO+ Multiple malformations	DUPLEX KIDNEY	DUPLEX KIDNEY+ Other malformations	DUPLEX KIDNEY+ Multiple malformations	PUV+ Other malformations	PUV+ Multiple malformations	Other malformations	Multiple malformations	no
	Mature	Mature	Mature	Mature	Mature	Mature	Mature	Mature	Mature	Mature	Mature	Mature	Mature	40 weeks +5 days	Mature	Mature	Mature	Mature	Mature	41 weeks	32 weeks +1 day
	Mature	Mature		Mature	Mature	Mature	Mature	Mature				Mature	Mature	40 weeks +3 days	Mature	32 weeks +0 days			Mature	Mature	Mature
	Mature	Mature		Mature	Mature	Mature	Mature	Mature				Mature	Mature	Mature	Mature	40 weeks +0 days			Mature	Mature	Mature
	Mature	Mature		Mature	Mature	Mature		Mature						40 weeks +2 days		40 weeks +6 days			40 weeks +6 days	Mature	Mature
	Mature			Mature	Mature	Mature		Mature								Mature			Mature	Mature	Mature
	Mature			Mature	Mature	Mature		Mature								Mature			Mature	Mature	Mature
	Mature			Mature												Mature			Mature		Mature
	Mature			Mature															Mature		32 weeks +6 days
	Mature			Mature															Mature		Mature
	Mature			Mature															34 weeks +0 days		Mature
	Mature			35 weeks															Mature		Mature
	Mature																		Mature		Mature
	Mature																		Mature		Mature
	Mature																		Mature		Mature
	Mature																		Mature		Mature
	36 weeks																		Mature		Mature
	Mature																		Mature		Mature
	Mature																				Mature
	Mature																				Mature
	Mature																				Mature
	Mature																				34 weeks +0 days
	Mature																				Mature
	Mature																				Mature
	Mature																				Mature
	Mature																				Mature
																					Mature
																					Mature
																					Mature
																					Mature
																					34 weeks +6 days
																					Mature
																					Mature
																					Mature
																					Mature
																					Mature
																					Mature
																					Mature
																					Mature
																					Mature
																					Mature
																					Mature
																					Mature
																					Mature
																					Mature
																					Mature
																					Mature
																					Premature babies (34+6 weeks)
																					Mature
																					Mature
																					Mature
																					Mature
																					Mature
																					Mature
																					Mature
																					Mature
																					Mature
																					Mature
																					Mature
																					Mature
																					Mature
																					Mature
																					Mature
																					Mature
																					Mature
																					Mature
																					Mature
																					Mature
																					Mature
																					Mature
																					Mature
																					Mature
																					Mature
																					Mature
																					Mature
																					Mature
																					Mature
																					Mature
																					35 weeks +4 days

## Sheet: Gender
Gender	UPJO	UPJO+VUR	UPJO+VUJO	UPJO+ Other malformations	UPJO+ Multiple malformations	VUR	VUR+ Other malformations	VUR+ Multiple malformations	VUJO	VUJO+MEGAURETER	VUJO+PUV	VUJO+ Other malformations	VUJO+ Multiple malformations	DUPLEX KIDNEY	DUPLEX KIDNEY+ Other malformations	DUPLEX KIDNEY+ Multiple malformations	PUV+ Other malformations	PUV+ Multiple malformations	Other malformations	Multiple malformations	no
	male	male	male	female	male	male	male	female	male	male	male	female	male	female	male	female	male	female	male	female	male
	male	male		male	male	male	female	female				male	male	female	female	male			female	male	male
	male	male		male	male	male	male	female				female	male	male	female	female			female	male	male
	male	female		female	male	female		male						female		female			male	male	male
	male			male	male	female		female								male			male	male	male
	female			male	male	male		female								female			female	male	male
	male			male												female			female		male
	male			male															female		male
	female			female															male		male
	female			female															male		male
	male			male															female		male
	female																		male		male
	male																		male		male
	female																		female		male
	male																		female		male
	male																		female		male
	male																		male		male
	female																				male
	male																				male
	male																				male
	female																				male
	male																				male
	female																				male
	male																				male
	male																				male
																					male
																					male
																					male
																					male
																					male
																					male
																					female
																					male
																					male
																					female
																					male
																					male
																					male
																					female
																					male
																					male
																					male
																					male
																					female
																					male
																					male
																					male
																					female
																					male
																					female
																					female
																					male
																					male
																					male
																					male
																					male
																					male
																					male
																					male
																					male
																					male
																					male
																					male
																					male
																					female
																					male
																					female
																					male
																					male
																					female
																					female
																					female
																					male
																					male
																					male
																					male
																					male
																					female

## Sheet: Jaundice
Jaundice	UPJO	UPJO+VUR	UPJO+VUJO	UPJO+ Other malformations	UPJO+ Multiple malformations	VUR	VUR+ Other malformations	VUR+ Multiple malformations	VUJO	VUJO+MEGAURETER	VUJO+PUV	VUJO+ Other malformations	VUJO+ Multiple malformations	DUPLEX KIDNEY	DUPLEX KIDNEY+ Other malformations	DUPLEX KIDNEY+ Multiple malformations	PUV+ Other malformations	PUV+ Multiple malformations	Other malformations	Multiple malformations	no
	no	no	no	no	no	yes	yes	no	yes	yes	no	yes	no	no	no	no	no	no	Heavy	no	no
	no	no	no	no	no	yes	no	yes		no	yes	no	yes	no	no	no		no	no	no	Heavy
	no	no	no	yes	no	yes	no	yes			yes	no	yes	no	no	no			no	no	no
	no	no	no	no	no	yes	yes	yes				no	yes	no	yes	no			no	yes	no
	no	no		no	no	yes		no				no	yes	Heavy		no			yes	no	Heavy
	no	no		yes	no	yes		no				no	yes			no			no	no	Heavy
	no	no		no	no	yes		no					no			no			no	yes	no
	no			no	no	yes		no					no			no			no	no	no
	no			no	yes	yes		no					no			yes			no	no	no
	no			no	yes	yes		no					no			no			yes	yes	no
	no			no	no	yes		no								no			yes	no	Heavy
	no			no	no	yes		no											yes		no
	no			yes	no			no											no		no
	no			yes	Heavy			yes											yes		no
	no			yes	no			no											no		no
	no			yes	no			yes											yes		no
	no			no	no			no											no		Heavy
	yes			no	yes			no											no		yes
	yes			yes				yes											no		no
	no			no															yes		no
	yes			no															no		no
	no			yes															no		no
	no																		yes		no
	no																		yes		no
	yes																		no		no
	no																		yes		no
	no																		yes		no
	no																		no		no
	no																				no
	yes																				no
	no																				no
	no																				no
	yes																				no
	yes																				yes
	no																				yes
	no																				yes
	yes																				yes
	no																				yes
	yes																				yes
	no																				no
	yes																				yes
																					yes
																					yes
																					yes
																					yes
																					no
																					no
																					yes
																					no
																					yes
																					yes
																					yes
																					yes
																					no
																					yes
																					no
																					no
																					yes
																					yes
																					yes
																					yes
																					no
																					yes
																					yes
																					yes
																					yes
																					yes
																					no
																					yes
																					no
																					yes
																					no
																					yes
																					yes
																					yes
																					yes
																					yes
																					no
																					yes
																					yes
																					yes
																					yes
																					yes
																					yes
																					no
																					no

[truncated: 4 more sheets: UTI, Surgery, affected side, Grade]
