# Supplementary material for: Clinical characteristics of patients with prenatal hydronephrosis in early postnatal period: a single center retrospective study
Source: BMC Pediatr. 2023 May 12;23:235. doi: 10.1186/s12887-023-04063-5 (PMC10176811; doi:10.1186/s12887-023-04063-5)
Supplement: Supplementary file 2 — Supplementary Material 2 [file 12887_2023_4063_MOESM2_ESM.xlsx]

## Sheet: Overall analysis
2012-2020	UPJO	VUR	UPJO+VUR	UPJO+other malformations	VUR+other malformations	other malformations	no	total
	25	6	4	18	9	48	78	188

## Sheet: the first hospitalization
Overall analysis	≤7 days	>7 days and ≤1 month	>1 month and ≤3 months	>3 months and ≤6 months	>6 months and ≤1 year	>1 year and ≤3 years	≥3 years old
	51	1	39	37	24	19	17
	UPJO	UPJO+VUR	UPJO+VUJO	UPJO+ Other malformations	UPJO+ Multiple malformations	VUR	VUR+ Other malformations	VUR+ Multiple malformations	VUJO	VUJO+MEGAURETER	VUJO+PUV	VUJO+ Other malformations	VUJO+ Multiple malformations	DUPLEX KIDNEY	DUPLEX KIDNEY+ Other malformations	DUPLEX KIDNEY+ Multiple malformations	PUV+ Other malformations	PUV+ Multiple malformations	Other malformations	Multiple malformations	no	total
≤7 days	3	0	0	1	0	0	0	0	0	0	0	0	0	3	0	3	0	1	6	2	32	51
>7 days and ≤1 month	0	0	0	0	0	1	0	0	0	0	0	0	0	0	0	0	0	0	0	0	0	1
>1 month and ≤3 months	8	0	1	1	1	0	1	1	1	0	0	1	0	1	0	1	0	0	2	1	19	39
>3 months and ≤6 months	5	3	0	2	3	3	1	2	0	1	1	1	2	0	0	1	0	0	0	1	11	37
>6 months and ≤1 year	3	0	0	3	1	1	0	1	0	0	0	1	0	0	2	2	0	0	3	2	5	24
>1 year and ≤3 years	3	1	0	4	0	1	0	1	0	0	0	0	1	0	0	0	1	0	2	0	5	19
≥3 years old	3	0	0	0	1	0	1	1	0	0	0	0	0	0	1	0	0	0	4	0	6	17
Total	25	4	1	11	6	6	3	6	1	1	1	3	3	4	3	7	1	1	17	6	78	188
	UPJO	VUR	UPJO+VUR	UPJO+other malformations	VUR+other malformations	other malformations	no	total
≤6 month	16	4	3	9	5	29	62	128
>6 months	9	2	1	9	4	19	16	60
Total	25	6	4	18	9	48	78	188
																						Total
																						51
																						1
																						39
																						37
																						24
																						19
																						17
																						188

## Sheet: the repeated hospitalizations
Repeated hospitalizations
	UPJO	UPJO+VUR	UPJO+VUJO	UPJO+ Other malformations	UPJO+ Multiple malformations	VUR	VUR+ Other malformations	VUR+ Multiple malformations	VUJO	VUJO+MEGAURETER	VUJO+PUV	VUJO+ Other malformations	VUJO+ Multiple malformations	DUPLEX KIDNEY	DUPLEX KIDNEY+ Other malformations	DUPLEX KIDNEY+ Multiple malformations	PUV+ Other malformations	PUV+ Multiple malformations	Other malformations	Multiple malformations	no	Total
yes	10	2	1	5	5	3	1	4	0	1	1	3	3	1	1	2	0	1	3	3	6	56
no	15	2	0	6	1	3	2	2	1	0	0	0	0	3	2	5	1	0	14	3	72	132
Total	25	4	1	11	6	6	3	6	1	1	1	3	3	4	3	7	1	1	17	6	78	188
Overall analysis	yes	no	Total
	56	132	188
The analysis of times
	UPJO	UPJO+VUR	UPJO+VUJO	UPJO+ Other malformations	UPJO+ Multiple malformations	VUR	VUR+ Other malformations	VUR+ Multiple malformations	VUJO	VUJO+MEGAURETER	VUJO+PUV	VUJO+ Other malformations	VUJO+ Multiple malformations	DUPLEX KIDNEY	DUPLEX KIDNEY+ Other malformations	DUPLEX KIDNEY+ Multiple malformations	PUV+ Other malformations	PUV+ Multiple malformations	Other malformations	Multiple malformations	no	Total
1	15	2	0	6	1	3	2	2	1	0	0	0	0	3	2	5	1	0	14	3	72	132
2	6	1	0	1	1	1	1	0	0	1	0	3	0	1	1	1	0	1	0	1	5	25
3	3	1	0	2	2	1	0	0	0	0	1	0	2	0	0	0	0	0	1	2	1	16
4	0	0	1	2	1	1	0	3	0	0	0	0	1	0	0	1	0	0	1	0	0	11
5	1	0	0	0	1	0	0	1	0	0	0	0	0	0	0	0	0	0	1	0	0	4
Total	25	4	1	11	6	6	3	6	1	1	1	3	3	4	3	7	1	1	17	6	78	188
Overall analysis	1	2	3	4	5	Total
	132	25	16	11	4	188
	UPJO	VUR	UPJO+VUR	UPJO+other malformations	VUR+other malformations	other malformations	no	total
1	15	3	2	7	4	29	72	132
≥2	10	3	2	11	5	19	6	56
Total	25	6	4	18	9	48	78	188

## Sheet: the repeated hospitalization
Age at the repeated hospitalization
	UPJO	UPJO+VUR	UPJO+VUJO	UPJO+ Other malformations	UPJO+ Multiple malformations	VUR	VUR+ Other malformations	VUR+ Multiple malformations	VUJO	VUJO+MEGAURETER	VUJO+PUV	VUJO+ Other malformations	VUJO+ Multiple malformations	DUPLEX KIDNEY	DUPLEX KIDNEY+ Other malformations	DUPLEX KIDNEY+ Multiple malformations	PUV+ Other malformations	PUV+ Multiple malformations	Other malformations	Multiple malformations	no	total
≤1 month	0	0	0	0	0	0	0	1	0	0	0	0	0	0	0	1	0	0	0	0	1	3
>1 month and ≤3 months	4	0	0	0	0	2	0	3	0	0	0	0	0	0	0	0	0	1	0	3	0	13
>3 months and ≤6 months	6	1	1	1	7	2	1	2	0	1	0	1	1	0	1	1	0	0	0	1	2	29
>6 months and ≤1 year	3	0	1	6	3	2	0	4	0	0	2	2	4	0	0	1	0	0	10	0	2	40
>1 year and ≤3 years	0	2	1	4	0	0	0	3	0	0	0	0	2	1	0	1	0	0	1	1	0	16
≥3 years old	2	0	0	0	2	0	0	0	0	0	0	0	0	0	0	0	0	0	0	0	3	7
Total	15	3	3	11	12	6	1	13	0	1	2	3	7	1	1	4	0	1	11	5	8	108
Overall analysis	≤1 month	>1 month and ≤3 months	>3 months and ≤6 months	>6 months and ≤1 year	>1 year and ≤3 years	≥3 years old	Total
	3	13	29	40	16	7	108
	UPJO	VUR	UPJO+VUR	UPJO+other malformations	VUR+other malformations	other malformations	no	total
≤6 month	10	4	1	9	7	11	3	45
>6 months	5	2	2	17	7	25	5	63
Total	15	6	3	26	14	36	8	188
																						Total
																						3
																						13
																						29
																						40
																						16
																						7
																						108

## Sheet: time between hospitalizations
Time between hospitalizations
	UPJO	UPJO+VUR	UPJO+VUJO	UPJO+ Other malformations	UPJO+ Multiple malformations	VUR	VUR+ Other malformations	VUR+ Multiple malformations	VUJO	VUJO+MEGAURETER	VUJO+PUV	VUJO+ Other malformations	VUJO+ Multiple malformations	DUPLEX KIDNEY	DUPLEX KIDNEY+ Other malformations	DUPLEX KIDNEY+ Multiple malformations	PUV+ Other malformations	PUV+ Multiple malformations	Other malformations	Multiple malformations	no	total
≤1 month	1	1	0	0	0	0	1	2	0	0	0	0	1	0	1	1	0	0	0	1	1	10
>1 month and ≤3 months	10	0	1	2	7	5	0	4	0	1	2	2	1	0	0	0	0	1	2	3	2	43
>3 months and ≤6 months	2	0	0	2	3	1	0	2	0	0	0	1	4	0	0	1	0	0	1	0	0	17
>6 months and ≤1 year	2	1	1	5	2	0	0	2	0	0	0	0	1	1	0	1	0	0	7	1	2	26
>1 year and ≤3 years	0	1	1	2	0	0	0	3	0	0	0	0	0	0	0	1	0	0	1	0	2	11
≥3 years old	0	0	0	0	0	0	0	0	0	0	0	0	0	0	0	0	0	0	0	0	1	1
Total	15	3	3	11	12	6	1	13	0	1	2	3	7	1	1	4	0	1	11	5	8	108
Overall analysis	≤1 month	>1 month and ≤3 months	>3 months and ≤6 months	>6 months and ≤1 year	>1 year and ≤3 years	≥3 years old	Total
	10	43	17	26	11	1	108
	UPJO	VUR	UPJO+VUR	UPJO+other malformations	VUR+other malformations	other malformations	no	total
≤6 month	13	6	1	15	9	23	3	70
>6 months	2	0	2	11	5	13	5	38
Total	15	6	3	26	14	36	8	188
																						Total
																						10
																						43
																						17
																						26
																						11
																						1
																						108

## Sheet: Parity
Parity analysis
	UPJO	UPJO+VUR	UPJO+VUJO	UPJO+ Other malformations	UPJO+ Multiple malformations	VUR	VUR+ Other malformations	VUR+ Multiple malformations	VUJO	VUJO+MEGAURETER	VUJO+PUV	VUJO+ Other malformations	VUJO+ Multiple malformations	DUPLEX KIDNEY	DUPLEX KIDNEY+ Other malformations	DUPLEX KIDNEY+ Multiple malformations	PUV+ Other malformations	PUV+ Multiple malformations	Other malformations	Multiple malformations	no	total
G1P1	15	2	1	6	3	2	2	4	0	1	1	0	2	3	3	4	1	1	6	2	40
G2P2	8	1	0	4	2	3	1	1	1	0	0	1	1	1	0	1	0	0	6	2	25
G2P1	0	1	0	0	0	0	0	0	0	0	0	1	0	0	0	1	0	0	2	1	2
G3P3	1	0	0	1	0	0	0	0	0	0	0	1	0	0	0	1	0	0	0	0	2
G3P2	1	0	0	0	0	0	0	0	0	0	0	0	0	0	0	0	0	0	1	0	4
G3P1	0	0	0	0	0	0	0	0	0	0	0	0	0	0	0	0	0	0	0	0	0
G4P4	0	0	0	0	0	0	0	0	0	0	0	0	0	0	0	0	0	0	0	0	2
G4P3	0	0	0	0	0	0	0	0	0	0	0	0	0	0	0	0	0	0	0	0	0
G4P2	0	0	0	0	1	0	0	1	0	0	0	0	0	0	0	0	0	0	0	1	1
G4P1	0	0	0	0	0	0	0	0	0	0	0	0	0	0	0	0	0	0	1	0	0
G5P4	0	0	0	0	0	0	0	0	0	0	0	0	0	0	0	0	0	0	0	0	0
G5P2	0	0	0	0	0	1	0	0	0	0	0	0	0	0	0	0	0	0	1	0	2
total	25	4	1	11	6	6	3	6	1	1	1	3	3	4	3	7	1	1	17	6	78
Overall analysis	G1P1	G2P2	G2P1	G3P3	G3P2	G3P1	G4P4	G4P3	G4P2	G4P1	G5P4	G5P2	Total
	99	58	8	6	6	0	2	0	4	1	0	4	188
	UPJO	VUR	UPJO+VUR	UPJO+other malformations	VUR+other malformations	other malformations	no	total
G1	15	2	2	10	6	24	40	99
≥G2	10	4	2	8	3	24	38	89
total	25	6	4	18	9	48	78	188
																						Total
																						99
																						58
																						8
																						6
																						6
																						0
																						2
																						0
																						4
																						1
																						0
																						4
																						188

## Sheet: Gestational age
Gestational age analysis
	UPJO	UPJO+VUR	UPJO+VUJO	UPJO+ Other malformations	UPJO+ Multiple malformations	VUR	VUR+ Other malformations	VUR+ Multiple malformations	VUJO	VUJO+MEGAURETER	VUJO+PUV	VUJO+ Other malformations	VUJO+ Multiple malformations	DUPLEX KIDNEY	DUPLEX KIDNEY+ Other malformations	DUPLEX KIDNEY+ Multiple malformations	PUV+ Other malformations	PUV+ Multiple malformations	Other malformations	Multiple malformations	no
premature	1	0	0	1	0	0	0	0	0	0	0	0	0	0	0	1	0	0	1	0	6
Mature	24	4	1	10	6	6	3	6	1	1	1	3	3	1	3	4	1	1	15	5	72
overdue fetus	0	0	0	0	0	0	0	0	0	0	0	0	0	3	0	2	0	0	1	1	0
Total	25	4	1	11	6	6	3	6	1	1	1	3	3	4	3	7	1	1	17	6	78
Overall analysis	premature	Mature	Overdue fetus	Total
	10	171	7	188
	UPJO	VUR	UPJO+VUR	UPJO+other malformations	VUR+other malformations	other malformations	no	total
Mature	24	6	4	17	9	46	72	178
premature	1	0	0	1	0	2	6	10
total	25	6	4	18	9	48	78	188
																						Total
																						10
																						171
																						7
																						188

## Sheet: Gender
Gender analysis
Overall analysis	male	female	Total
	131	57	188
Gender	UPJO	UPJO+VUR	UPJO+VUJO	UPJO+ Other malformations	UPJO+ Multiple malformations	VUR	VUR+ Other malformations	VUR+ Multiple malformations	VUJO	VUJO+MEGAURETER	VUJO+PUV	VUJO+ Other malformations	VUJO+ Multiple malformations	DUPLEX KIDNEY	DUPLEX KIDNEY+ Other malformations	DUPLEX KIDNEY+ Multiple malformations	PUV+ Other malformations	PUV+ Multiple malformations	Other malformations	Multiple malformations	no
male	17	3	1	7	6	4	2	1	1	1	1	1	3	1	1	2	1	0	8	5	65
female	8	1	0	4	0	2	1	5	0	0	0	2	0	3	2	5	0	1	9	1	13
Total	25	4	1	11	6	6	3	6	1	1	1	3	3	4	3	7	1	1	17	6	78
	UPJO	VUR	UPJO+VUR	UPJO+other malformations	VUR+other malformations	other malformations	no	total
male	17	4	3	14	3	25	65	131
female	8	2	1	4	6	23	13	57
total	25	6	4	18	9	48	78	188
																						Total
																						131
																						57
																						188

## Sheet: Jaundice
Jaundice analysis
Overall analysis	yes	no	Total
	115	182	297
Jaundice	UPJO	UPJO+VUR	UPJO+VUJO	UPJO+ Other malformations	UPJO+ Multiple malformations	VUR	VUR+ Other malformations	VUR+ Multiple malformations	VUJO	VUJO+MEGAURETER	VUJO+PUV	VUJO+ Other malformations	VUJO+ Multiple malformations	DUPLEX KIDNEY	DUPLEX KIDNEY+ Other malformations	DUPLEX KIDNEY+ Multiple malformations	PUV+ Other malformations	PUV+ Multiple malformations	Other malformations	Multiple malformations	no
yes	10	0	0	8	4	12	2	6	1	1	2	1	5	1	1	1	0	0	12	3	45
no	31	7	4	14	14	0	2	13	0	1	1	5	5	4	3	10	1	2	16	8	41
total
	UPJO	VUR	UPJO+VUR	UPJO+other malformations	VUR+other malformations	other malformations	no	total
yes	10	12	0	12	8	28	45	115
no	31	0	7	32	15	56	41	182
total	41	12	7	44	23	84	86	297
																						Total
																						115
																						182

## Sheet: UTI
UTI analysis
Overall analysis	yes	no	Total
	141	156	297
UTI	UPJO	UPJO+VUR	UPJO+VUJO	UPJO+ Other malformations	UPJO+ Multiple malformations	VUR	VUR+ Other malformations	VUR+ Multiple malformations	VUJO	VUJO+MEGAURETER	VUJO+PUV	VUJO+ Other malformations	VUJO+ Multiple malformations	DUPLEX KIDNEY	DUPLEX KIDNEY+ Other malformations	DUPLEX KIDNEY+ Multiple malformations	PUV+ Other malformations	PUV+ Multiple malformations	Other malformations	Multiple malformations	no
yes	21	7	1	9	13	10	3	12	1	2	3	4	5	0	2	2	1	2	8	5	30
no	20	0	3	13	5	2	1	7	0	0	0	2	5	5	2	9	0	0	20	6	56
Total	41	7	4	22	18	12	4	19	1	2	3	6	10	5	4	11	1	2	28	11	86
	UPJO	VUR	UPJO+VUR	UPJO+other malformations	VUR+other malformations	other malformations	no	total
yes	21	10	7	23	15	35	30	141
no	20	2	0	21	8	49	56	156
total	41	12	7	44	23	84	86	297
																						Total
																						140
																						156
																						297

[truncated: 3 more sheets: Surgery, affected side, Grade]
