# Supplementary material for: Clinical characteristics of patients with prenatal hydronephrosis in early postnatal period: a single center retrospective study
Source: BMC Pediatr. 2023 May 12;23:235. doi: 10.1186/s12887-023-04063-5 (PMC10176811; doi:10.1186/s12887-023-04063-5)
Supplement: Supplementary file 3 — Supplementary Material 3 [file 12887_2023_4063_MOESM3_ESM.xlsx]

## Sheet: UTD-UTI
UTD/UTI	UTD (grade)	UTI (number of relapses)									Conversions	UTD grade (0=1,1=2,2=3,3=4)	UTI (number of relapses)
	2	0			UTD P0	UTD P1	UTD P2	UTD P3	Total			3	1
	3	0		0	26	30	28	3	87			4	1
	3	1		1 time	35	18	8	13	74			4	2
	3	1		≥2 times	4	1	10	12	27			4	2
	0	1		Total	65	49	46	28	188			1	2
	2	2										3	3
	1	1										2	2
	0	1										1	2
	0	2										1	3
	0	0										1	1
	2	2										3	3
	1	0										2	1
	0	0										1	1
	3	1										4	2
	0	0										1	1
	0	0										1	1
	0	0										1	1
	1	0										2	1
	1	0										2	1
	2	1										3	2
	3	4										4	5
	3	1										4	2
	0	2										1	3
	2	0										3	1
	1	1										2	2
	0	1										1	2
	3	3										4	4
	2	2										3	3
	3	1										4	2
	1	1										2	2
	1	0										2	1
	3	1										4	2
	2	2										3	3
	1	1										2	2
	3	1										4	2
	1	1										2	2
	0	1										1	2
	2	0										3	1
	1	1										2	2
	0	0										1	1
	1	1										2	2
	3	2										4	3
	2	0										3	1
	3	5										4	6
	3	2										4	3
	3	3										4	4
	3	1										4	2
	0	2										1	3
	0	1										1	2
	0	1										1	2
	3	4										4	5
	0	1										1	2
	0	1										1	2
	3	1										4	2
	3	1										4	2
	0	1										1	2
	2	2										3	3
	2	3										3	4
	3	2										4	3
	3	4										4	5
	2	0										3	1
	3	1										4	2
	0	1										1	2
	2	2										3	3
	3	3										4	4
	2	1										3	2
	0	1										1	2
	1	2										2	3
	3	3										4	4
	2	2										3	3
	1	0										2	1
	2	0										3	1
	2	0										3	1
	2	0										3	1
	1	0										2	1
	1	1										2	2
	1	1										2	2
	3	0										4	1
	1	0										2	1
	2	0										3	1
	2	0										3	1
	2	0										3	1
	2	1										3	2
	1	1										2	2
	1	1										2	2
	3	2										4	3
	2	0										3	1
	2	0										3	1
	2	0										3	1
	2	0										3	1
	2	3										3	4
	2	0										3	1
	0	1										1	2
	0	0										1	1
	0	0										1	1
	0	1										1	2
	1	1										2	2
	0	1										1	2
	0	0										1	1
	2	0										3	1
	0	0										1	1
	3	1										4	2
	0	0										1	1
	1	1										2	2
	1	0										2	1
	2	2										3	3
	3	1										4	2
	2	1										3	2
	0	1										1	2
	1	0										2	1
	2	0										3	1
	1	0										2	1
	0	0										1	1
	0	0										1	1
	1	0										2	1
	0	0										1	1
	1	0										2	1
	2	0										3	1
	2	0										3	1
	2	0										3	1
	1	0										2	1
	0	0										1	1
	1	0										2	1
	2	0										3	1
	2	0										3	1
	0	0										1	1
	1	0										2	1
	1	0										2	1
	2	0										3	1
	3	0										4	1
	1	0										2	1
	1	0										2	1
	1	0										2	1
	1	0										2	1
	1	0										2	1
	1	0										2	1
	2	0										3	1
	1	0										2	1
	1	0										2	1
	2	0										3	1
	2	0										3	1
	0	2										1	3
	0	1										1	2
	1	1										2	2
	0	1										1	2
	1	1										2	2
	1	0										2	1
	1	0										2	1
	0	1										1	2
	0	1										1	2
	0	1										1	2
	1	1										2	2
	1	0										2	1
	1	1										2	2
	0	1										1	2
	0	1										1	2
	0	1										1	2
	0	1										1	2
	0	0										1	1
	0	1										1	2
	0	1										1	2
	2	1										3	2
	2	0										3	1
	0	0										1	1
	2	1										3	2
	0	1										1	2
	2	1										3	2
	1	0										2	1
	0	0										1	1
	1	0										2	1
	1	1										2	2
	2	1										3	2
	0	0										1	1
	0	0										1	1
	0	1										1	2
	0	0										1	1
	0	0										1	1
	0	0										1	1
	0	0										1	1
	0	1										1	2
	0	0										1	1
	0	1										1	2
	0	1										1	2
	0	1										1	2
	0	1										1	2
	0	1										1	2
	0	1										1	2
	1	0										2	1

## Sheet: UTD-Jaundice
UTD/jaundice	UTD grade	jaundice(no/yes/havey)									Conversions	UTD grade (0=1,1=2,2=3,3=4)	jaundice (no=1, yes=2, heavy=3)
	2	no			UTD P0	UTD P1	UTD P2	UTD P3	Total			3	1
	3	no		no	24	32	34	19	109			4	1
	3	no		yes	40	12	11	8	71			4	1
	3	no		heavy	1	5	1	1	8			4	1
	0	no		Total	65	49	46	28	188			1	1
	2	no										3	1
	1	no										2	1
	0	no										1	1
	0	no										1	1
	0	yes										1	2
	2	yes										3	2
	1	yes										2	2
	0	no										1	1
	3	no										4	1
	0	no										1	1
	0	yes										1	2
	0	no										1	1
	1	no										2	1
	1	no										2	1
	2	no										3	1
	3	yes										4	2
	3	no										4	1
	0	no										1	1
	2	no										3	1
	1	yes										2	2
	0	no										1	1
	3	no										4	1
	2	no										3	1
	3	no										4	1
	1	no										2	1
	1	no										2	1
	3	no										4	1
	2	yes										3	2
	1	no										2	1
	3	no										4	1
	1	yes										2	2
	0	yes										1	2
	2	yes										3	2
	1	no										2	1
	0	no										1	1
	1	yes										2	2
	3	no										4	1
	2	no										3	1
	3	no										4	1
	3	no										4	1
	3	Heavy										4	3
	3	yes										4	2
	0	yes										1	2
	0	yes										1	2
	0	yes										1	2
	3	yes										4	2
	0	yes										1	2
	0	yes										1	2
	3	yes										4	2
	3	no										4	1
	0	yes										1	2
	2	no										3	1
	2	no										3	1
	3	no										4	1
	3	yes										4	2
	2	no										3	1
	3	yes										4	2
	0	yes										1	2
	2	yes										3	2
	3	no										4	1
	2	yes										3	2
	0	no										1	1
	1	no										2	1
	3	no										4	1
	2	yes										3	2
	1	no										2	1
	2	no										3	1
	2	no										3	1
	2	no										3	1
	1	Heavy										2	3
	1	no										2	1
	1	no										2	1
	3	yes										4	2
	1	no										2	1
	2	no										3	1
	2	no										3	1
	2	no										3	1
	2	yes										3	2
	1	no										2	1
	1	no										2	1
	3	no										4	1
	2	no										3	1
	2	Heavy										3	3
	2	no										3	1
	2	no										3	1
	2	no										3	1
	2	yes										3	2
	0	no										1	1
	0	yes										1	2
	0	no										1	1
	0	no										1	1
	1	no										2	1
	0	no										1	1
	0	yes										1	2
	2	yes										3	2
	0	no										1	1
	3	yes										4	2
	0	yes										1	2
	1	no										2	1
	1	no										2	1
	2	no										3	1
	3	no										4	1
	2	no										3	1
	0	no										1	1
	1	yes										2	2
	2	no										3	1
	1	Heavy										2	3
	0	no										1	1
	0	no										1	1
	1	Heavy										2	3
	0	Heavy										1	3
	1	no										2	1
	2	no										3	1
	2	no										3	1
	2	no										3	1
	1	Heavy										2	3
	0	no										1	1
	1	no										2	1
	2	no										3	1
	2	no										3	1
	0	no										1	1
	1	Heavy										2	3
	1	yes										2	2
	2	no										3	1
	3	no										4	1
	1	no										2	1
	1	no										2	1
	1	no										2	1
	1	no										2	1
	1	no										2	1
	1	no										2	1
	2	no										3	1
	1	no										2	1
	1	no										2	1
	2	no										3	1
	2	no										3	1
	0	yes										1	2
	0	yes										1	2
	1	yes										2	2
	0	yes										1	2
	1	yes										2	2
	1	no										2	1
	1	yes										2	2
	0	yes										1	2
	0	yes										1	2
	0	yes										1	2
	1	yes										2	2
	1	no										2	1
	1	no										2	1
	0	yes										1	2
	0	yes										1	2
	0	yes										1	2
	0	yes										1	2
	0	yes										1	2
	0	no										1	1
	0	yes										1	2
	2	no										3	1
	2	no										3	1
	0	yes										1	2
	2	yes										3	2
	0	yes										1	2
	2	no										3	1
	1	yes										2	2
	0	yes										1	2
	1	yes										2	2
	1	no										2	1
	2	yes										3	2
	0	no										1	1
	0	yes										1	2
	0	no										1	1
	0	yes										1	2
	0	yes										1	2
	0	yes										1	2
	0	yes										1	2
	0	yes										1	2
	0	no										1	1
	0	yes										1	2
	0	yes										1	2
	0	yes										1	2
	0	yes										1	2
	0	yes										1	2
	0	yes										1	2
	1	no										2	1

## Sheet: UTD-Surgery 
UTD/Surgery	UTD grade	Surgery(yes/no)
	Level 2	no			UTD P0	UTD P1	UTD P2	UTD P3	Total
	Level 3	no		Surgery	2	3	13	12	30
	Level 3	yes		No Surgery	63	46	33	16	158
	Level 3	yes		Total	65	49	46	28	188
	Level 0	no
	Level 2	yes
	Level 1	no
	Level 0	no
	Level 0	no
	Level 0	no
	Level 2	yes
	Level 1	no
	Level 0	no
	Level 3	no
	Level 0	no
	Level 0	no
	Level 0	no
	Level 1	no
	Level 1	no
	Level 2	no
	Level 3	yes
	Level 3	yes
	Level 0	no
	Level 2	no
	Level 1	no
	Level 0	no
	Level 3	no
	Level 2	yes
	Level 3	no
	Level 1	yes
	Level 1	no
	Level 3	yes
	Level 2	yes
	Level 1	no
	Level 3	yes
	Level 1	no
	Level 0	no
	Level 2	no
	Level 1	yes
	Level 0	no
	Level 1	no
	Level 3	no
	Level 2	yes
	Level 3	yes
	Level 3	yes
	Level 3	yes
	Level 3	no
	Level 0	no
	Level 0	no
	Level 0	no
	Level 3	no
	Level 0	no
	Level 0	no
	Level 3	yes
	Level 3	no
	Level 0	no
	Level 2	yes
	Level 2	yes
	Level 3	yes
	Level 3	no
	Level 2	no
	Level 3	no
	Level 0	no
	Level 2	yes
	Level 3	no
	Level 2	yes
	Level 0	yes
	Level 1	no
	Level 3	yes
	Level 2	no
	Level 1	no
	Level 2	no
	Level 2	no
	Level 2	no
	Level 1	no
	Level 1	no
	Level 1	yes
	Level 3	no
	Level 1	no
	Level 2	yes
	Level 2	no
	Level 2	no
	Level 2	no
	Level 1	no
	Level 1	no
	Level 3	no
	Level 2	yes
	Level 2	no
	Level 2	no
	Level 2	no
	Level 2	no
	Level 2	yes
	Level 0	yes
	Level 0	no
	Level 0	no
	Level 0	no
	Level 1	no
	Level 0	no
	Level 0	no
	Level 2	no
	Level 0	no
	Level 3	no
	Level 0	no
	Level 1	no
	Level 1	no
	Level 2	yes
	Level 3	no
	Level 2	no
	Level 0	no
	Level 1	no
	Level 2	no
	Level 1	no
	Level 0	no
	Level 0	no
	Level 1	no
	Level 0	no
	Level 1	no
	Level 2	no
	Level 2	no
	Level 2	no
	Level 1	no
	Level 0	no
	Level 1	no
	Level 2	no
	Level 2	no
	Level 0	no
	Level 1	no
	Level 1	no
	Level 2	no
	Level 3	no
	Level 1	no
	Level 1	no
	Level 1	no
	Level 1	no
	Level 1	no
	Level 1	no
	Level 2	no
	Level 1	no
	Level 1	no
	Level 2	no
	Level 2	no
	Level 0	no
	Level 0	no
	Level 1	no
	Level 0	no
	Level 1	no
	Level 1	no
	Level 1	no
	Level 0	no
	Level 0	no
	Level 0	no
	Level 1	no
	Level 1	no
	Level 1	no
	Level 0	no
	Level 0	no
	Level 0	no
	Level 0	no
	Level 0	no
	Level 0	no
	Level 0	no
	Level 2	no
	Level 2	no
	Level 0	no
	Level 2	no
	Level 0	no
	Level 2	no
	Level 1	no
	Level 0	no
	Level 1	no
	Level 1	no
	Level 2	no
	Level 0	no
	Level 0	no
	Level 0	no
	Level 0	no
	Level 0	no
	Level 0	no
	Level 0	no
	Level 0	no
	Level 0	no
	Level 0	no
	Level 0	no
	Level 0	no
	Level 0	no
	Level 0	no
	Level 0	no
	Level 1	no

## Sheet: UTI in UPJO or VUR
	UPJO	VUR	Total
UTI	21	10	31
No UTI	20	2	22
Total	41	12	53

## Sheet: UTI-Jaundice
UTI/Jaundice	UTI (number of relapses)	jaundice(no/yes/havey)
	0	no
	0	no
	1	no
	1	no
	1	no
	2	no
	1	no
	1	no
	2	no
	0	yes
	2	yes	1
	0	yes
	0	no
	1	no
	0	no
	0	yes
	0	no
	0	no
	0	no
	1	no
	4	yes	1
	1	no
	2	no
	0	no
	1	yes	1
	1	no
	3	no
	2	no
	1	no
	1	no
	0	no
	1	no
	2	yes	1
	1	no
	1	no
	1	yes	1
	1	yes	1
	0	yes
	1	no
	0	no
	1	yes	1
	2	no
	0	no
	5	no
	2	no
	3	Heavy	1
	1	yes	1
	2	yes	1
	1	yes	1
	1	yes	1
	4	yes	1
	1	yes	1
	1	yes	1
	1	yes	1
	1	no
	1	yes	1
	2	no
	3	no
	2	no	1
	4	yes
	0	no
	1	yes	1
	1	yes	1
	2	yes	1
	3	no
	1	yes	1
	1	no
	2	no
	3	no
	2	yes	1
	0	no
	0	no
	0	no
	0	no
	0	Heavy
	1	no
	1	no
	0	yes
	0	no
	0	no
	0	no
	0	no
	1	yes	1
	1	no
	1	no
	2	no
	0	no
	0	Heavy
	0	no
	0	no
	3	no
	0	yes
	1	no
	0	yes
	0	no
	1	no
	1	no
	1	no
	0	yes
	0	yes
	0	no
	1	yes	1
	0	yes
	1	no
	0	no
	2	no
	1	no
	1	no
	1	no
	0	yes
	0	no
	0	Heavy
	0	no
	0	no
	0	Heavy
	0	Heavy
	0	no
	0	no
	0	no
	0	no
	0	Heavy
	0	no
	0	no
	0	no
	0	no
	0	no
	0	Heavy
	0	yes
	0	no
	0	no
	0	no
	0	no
	0	no
	0	no
	0	no
	0	no
	0	no
	0	no
	0	no
	0	no
	0	no
	2	yes	1
	1	yes	1
	1	yes	1
	1	yes	1
	1	yes	1
	0	no
	0	yes
	1	yes	1
	1	yes	1
	1	yes	1
	1	yes	1
	0	no
	1	no
	1	yes	1
	1	yes	1
	1	yes	1
	1	yes	1
	0	yes
	1	no
	1	yes	1
	1	no
	0	no
	0	yes
	1	yes	1
	1	yes	1
	1	no
	0	yes
	0	yes
	0	yes
	1	no
	1	yes	1
	0	no
	0	yes
	1	no
	0	yes
	0	yes
	0	yes
	0	yes
	1	yes	1
	0	no
	1	yes	1
	1	yes	1
	1	yes	1
	1	yes	1
	1	yes	1
	1	yes	1
	0	no
			49

## Sheet: UTI-malformations
	malformations	non-malformations	total
UTI	72	29	101
No UTI	38	49	87
total	110	78	188

## Sheet: Jaundice-malformations
	malformations	non-malformations	total
Jaundice	38	41	79
No jaundice	72	37	109
total	110	78	188
